# Supplementary material for: Elevated G-CSF, IL8, and HGF in patients with definite Meniere’s disease may indicate the role of NET formation in triggering autoimmunity and autoinflammation
Source: Sci Rep. 2022 Sep 29;12:16309. doi: 10.1038/s41598-022-20774-8 (PMC9522806; doi:10.1038/s41598-022-20774-8)
Supplement: Supplementary file 1 — Supplementary Information 1. [file 41598_2022_20774_MOESM1_ESM.xlsx]

## Sheet: Sheet1
Group Statistics
1=MD, 2=Control		N	Mean	Std. Deviation	Std. Error Mean
CTACK	MD	38	521.95	111.845	18.1436
	control	39	430.928	88.9651	14.2458
Eotaxin	MD	38	3.5108	0.37094	0.06017
	control	39	3.6086	0.30665	0.0491
BasicFGF	MD	38	37.5892	7.23565	1.17378
	control	39	36.4433	6.42222	1.02838
MIP1α	MD	38	2.2776	1.43156	0.23223
	control	39	0.587	0.58393	0.0935
MIP1β	MD	38	5.5161	0.2056	0.03335
	control	39	5.4349	0.09486	0.01519
TNFα	MD	38	3.6847	0.43291	0.07023
	control	39	3.4966	0.22863	0.03661
GSCF	MD	38	5.152	2.08113	0.3376
	control	39	2.8244	1.46054	0.23387
GROα	MD	38	6.3247	0.23758	0.03854
	control	39	6.3144	0.19231	0.03079
HGF	MD	38	5.3792	0.28292	0.0459
	control	39	5.1172	0.28872	0.04623
IL1Rα	MD	38	5.3535	0.92964	0.15081
	control	39	5.2119	1.00901	0.16157
IL2Rα	MD	38	2.7335	1.04623	0.16972
	control	39	2.8262	0.71968	0.11524
IL8	MD	38	2.034	1.90297	0.3087
	control	39	-0.1047	1.4801	0.23701
IL13	MD	38	-0.4572	0.77044	0.12498
	control	39	-0.3756	0.8223	0.13167
IL16	MD	38	3.5287	0.30546	0.04955
	control	39	3.4563	0.2424	0.03882
IL17	MD	38	2.0517	0.36352	0.05897
	control	39	1.9904	0.33305	0.05333
IP10	MD	38	5.498	0.52091	0.0845
	control	39	5.5712	0.27404	0.04388
LIF	MD	38	4.3319	0.41614	0.06751
	control	39	4.2563	0.36668	0.05872
MCP1	MD	38	2.553	0.4131	0.06701
	control	39	2.6643	0.38906	0.0623
MIG	MD	38	5.337	0.5298	0.08594
	control	39	5.2828	0.45134	0.07227
PDGFBB	MD	38	6.6953	0.32521	0.05276
	control	39	6.9372	0.25503	0.04084
SCGFβ	MD	38	11.8035	0.25718	0.04172
	control	39	11.8864	0.17818	0.02853
TRAIL	MD	38	3.2701	0.19306	0.03132
	control	39	3.449	0.14566	0.02332
IFNγ	MD	38	5.3908	1.97994	0.32119
	control	39	5.2154	1.94321	0.31116
IL4	MD	38	2.29	0.92955	0.15079
	control	39	2.2977	0.62075	0.0994
IL9	MD	38	487.152	53.5821	8.69217
	control	39	496.963	49.0637	7.85648
IL18	MD	38	19.5224	9.99621	1.6216
	control	39	18.2726	11.1932	1.79234
MCSF	MD	38	14.6192	4.22554	0.68547
	control	39	14.0538	5.91032	0.94641
MIF	MD	38	299.058	92.8787	15.0669
	control	39	284.949	110.25	17.6541
RANTES	MD	38	8262.47	1650.72	267.782
	control	39	8025.6	1968.72	315.248
SCF	MD	38	55.0776	13.7921	2.23737
	control	39	55.7918	10.2927	1.64816
TNFβ	MD	38	480.405	52.9453	8.58886
	control	39	493.785	52.4996	8.40666
SDF1	MD	38	878.999	77.2601	12.5333
	control	39	865.646	67.5525	10.8171
IL1α	MD	38	4.4595	6.91791	1.12223
	control	39	1.6172	2.78455	0.44589

## Sheet: Sheet2
Independent Samples Test
		Levene's Test for Equality of Variances		t-test for Equality of Means
		F	Sig.	t	df	Significance		Mean Difference	Std. Error Difference	95% Confidence Interval of the Difference
						One-Sided p	Two-Sided p			Lower	Upper
CTACK	Equal variances assumed	1.82061	0.1813	3.95751	75	8.5272e-05	0.000170544	91.022	22.9999	45.204	136.84
	Equal variances not assumed			3.94581	70.5681	9.28141e-05	0.000185628	91.022	23.068	45.0208	137.023
BasicFGF	Equal variances assumed	0.48339	0.48904	0.735426	75	0.232187	0.464374	1.14588	1.55811	-1.95805	4.2498
	Equal variances not assumed			0.734278	73.4593	0.232558	0.465117	1.14588	1.56055	-1.96397	4.25572
Eotaxin	Equal variances assumed	0.77192	0.38243	-1.26327	75	0.105202	0.210404	-0.0978716	0.0774746	-0.252209	0.0564657
	Equal variances not assumed			-1.26015	71.7185	0.10585	0.2117	-0.0978716	0.0776666	-0.252707	0.0569643
IFNγ	Equal variances assumed	0.0238788	0.877609	0.392328	75	0.347964	0.695928	0.175405	0.447087	-0.715238	1.06605
	Equal variances not assumed			0.392232	74.8482	0.348001	0.696002	0.175405	0.447197	-0.715487	1.0663
IL1α	Equal variances assumed	16.9167	9.90361e-05	1.81921	75	0.0364354	0.0728709	0.573739	0.315379	-0.0545269	1.20201
	Equal variances not assumed			1.81073	65.5525	0.0373827	0.0747654	0.573739	0.316855	-0.0589634	1.20644
IL1Rα	Equal variances assumed	0.886371	0.349485	0.640093	75	0.262031	0.524063	0.141623	0.221253	-0.299137	0.582382
	Equal variances not assumed			0.640782	74.7697	0.261812	0.523623	0.141623	0.221016	-0.298685	0.58193
IL1β	Equal variances assumed	3.44571	0.067344	0.654539	75	0.257384	0.514767	0.185378	0.283219	-0.378823	0.749579
	Equal variances not assumed			0.650686	61.3238	0.25884	0.51768	0.185378	0.284896	-0.384246	0.755002
IL2Rα	Equal variances assumed	8.20649	0.00541157	-0.454158	75	0.325513	0.651027	-0.092732	0.204185	-0.499488	0.314024
	Equal variances not assumed			-0.452025	65.4384	0.326373	0.652746	-0.092732	0.205148	-0.502388	0.316924
IL4	Equal variances assumed	4.15915	0.0449332	-0.042807	75	0.482985	0.965969	-0.00769231	0.179697	-0.365668	0.350283
	Equal variances not assumed			-0.0425917	64.3165	0.483079	0.966159	-0.00769231	0.180606	-0.36846	0.353075
IL8	Equal variances assumed	3.3762	0.0701053	5.51311	75	2.38842e-07	4.77684e-07	2.13871	0.387931	1.36591	2.91151
	Equal variances not assumed			5.49528	69.8455	2.98286e-07	5.96572e-07	2.13871	0.38919	1.36246	2.91495
IL9	Equal variances assumed	0.564524	0.454795	-0.838261	75	0.202274	0.404548	-9.8102	11.703	-33.1238	13.5034
	Equal variances not assumed			-0.837292	74.0364	0.202561	0.405123	-9.8102	11.7166	-33.1558	13.5354
IL13	Equal variances assumed	0.704795	0.403845	-0.449235	75	0.327279	0.654558	-0.0816256	0.181699	-0.443589	0.280338
	Equal variances not assumed			-0.44962	74.8874	0.327142	0.654283	-0.0816256	0.181544	-0.443288	0.280037
IL16	Equal variances assumed	2.47697	0.119734	1.15411	75	0.126059	0.252118	0.0724286	0.0627568	-0.0525894	0.197447
	Equal variances not assumed			1.15067	70.4937	0.126878	0.253757	0.0724286	0.0629447	-0.0530953	0.197952
IL17	Equal variances assumed	0.152202	0.697546	0.77065	75	0.221668	0.443335	0.0612038	0.0794185	-0.0970059	0.219414
	Equal variances not assumed			0.769765	74.0454	0.221944	0.443888	0.0612038	0.0795098	-0.0972213	0.219629
IL18	Equal variances assumed	0.386173	0.536202	0.516315	75	0.303577	0.607153	1.2498	2.42062	-3.57233	6.07193
	Equal variances not assumed			0.517081	74.4436	0.303316	0.606633	1.2498	2.41704	-3.56577	6.06538
IP10	Equal variances assumed	6.26808	0.0144677	-0.774881	75	0.220423	0.440846	-0.0732342	0.0945102	-0.261508	0.11504
	Equal variances not assumed			-0.769125	55.7022	0.222534	0.445068	-0.0732342	0.0952175	-0.264	0.117532
TNFα	Equal variances assumed	18.0007	6.23904e-05	2.39266	75	0.0096154	0.0192308	0.188091	0.0786119	0.0314883	0.344694
	Equal variances not assumed			2.37497	55.8286	0.0105056	0.0210112	0.188091	0.0791974	0.029429	0.346753
TNFβ	Equal variances assumed	0.133573	0.715784	-1.11341	75	0.134544	0.269087	-13.3799	12.017	-37.319	10.5592
	Equal variances not assumed			-1.11329	74.9094	0.134572	0.269145	-13.3799	12.0183	-37.3221	10.5624
SCF	Equal variances assumed	0.951189	0.332552	-0.25796	75	0.398572	0.797145	-0.714163	2.76851	-6.22932	4.80099
	Equal variances not assumed			-0.256995	68.431	0.398977	0.797954	-0.714163	2.7789	-6.25873	4.83041
SDF1	Equal variances assumed	0.76666	0.384048	0.80794	75	0.21084	0.42168	13.3525	16.5266	-19.5702	46.2753
	Equal variances not assumed			0.806522	73.1381	0.211278	0.422557	13.3525	16.5557	-19.6419	46.3469
MCSF	Equal variances assumed	4.27877	0.0420386	0.481752	75	0.315692	0.631385	0.565364	1.17356	-1.77249	2.90321
	Equal variances not assumed			0.483807	68.8634	0.315029	0.630058	0.565364	1.16857	-1.76596	2.89669
MIF	Equal variances assumed	0.77393	0.381814	0.606584	75	0.272979	0.545959	14.11	23.2613	-32.229	60.4489
	Equal variances not assumed			0.607941	73.4799	0.272551	0.545101	14.11	23.2094	-32.1413	60.3612
MIP1α	Equal variances assumed	37.3	4.14144e-08	6.81676	75	1.02178e-09	2.04355e-09	1.69057	0.248002	1.19653	2.18462
	Equal variances not assumed			6.75293	48.7221	8.21857e-09	1.64371e-08	1.69057	0.250346	1.18741	2.19373
MIP1β	Equal variances assumed	4.96933	0.028795	2.23432	75	0.0142206	0.0284413	0.0811879	0.0363368	0.00880136	0.153575
	Equal variances not assumed			2.21532	51.7729	0.0155809	0.0311617	0.0811879	0.0366485	0.00763971	0.154736
GCSF	Equal variances assumed	2.54369	0.114942	5.69297	75	1.14958e-07	2.29915e-07	2.32766	0.408865	1.51316	3.14216
	Equal variances not assumed			5.66755	66.1909	1.71168e-07	3.42337e-07	2.32766	0.410699	1.50771	3.1476
GROα	Equal variances assumed	3.53909	0.0638193	0.211095	75	0.416693	0.833386	0.0103853	0.0491973	-0.0876207	0.108391
	Equal variances not assumed			0.210517	71.106	0.416933	0.833866	0.0103853	0.0493323	-0.087978	0.108749
HGF	Equal variances assumed	0.0696721	0.792539	4.02078	75	6.84478e-05	0.000136896	0.262002	0.065162	0.132192	0.391811
	Equal variances not assumed			4.02185	74.9973	6.81938e-05	0.000136388	0.262002	0.0651446	0.132227	0.391776
LIF	Equal variances assumed	3.7963	0.0551071	0.84557	75	0.200241	0.400482	0.0755274	0.0893213	-0.10241	0.253465
	Equal variances not assumed			0.844171	73.3073	0.20066	0.40132	0.0755274	0.0894693	-0.102772	0.253827
MCP1	Equal variances assumed	0.424047	0.516915	-1.21738	75	0.113638	0.227276	-0.111301	0.0914266	-0.293432	0.0708302
	Equal variances not assumed			-1.21642	74.4472	0.113834	0.227667	-0.111301	0.0914987	-0.293598	0.070996
MIG	Equal variances assumed	1.50872	0.223176	0.483276	75	0.315154	0.630307	0.0541549	0.112058	-0.169076	0.277386
	Equal variances not assumed			0.482267	72.5207	0.315535	0.631069	0.0541549	0.112293	-0.169669	0.277978
PDGFBB	Equal variances assumed	2.01162	0.16024	-3.63692	75	0.000251815	0.00050363	-0.241877	0.0665061	-0.374364	-0.10939
	Equal variances not assumed			-3.62553	70.115	0.00027132	0.000542639	-0.241877	0.0667151	-0.374933	-0.108822
SCGFβ	Equal variances assumed	4.88194	0.0301913	-1.64809	75	0.0517586	0.103517	-0.0829153	0.0503099	-0.183138	0.0173071
	Equal variances not assumed			-1.64049	65.7079	0.0528413	0.105683	-0.0829153	0.0505431	-0.183836	0.0180056
TRAIL	Equal variances assumed	3.42737	0.068061	-4.59733	75	8.4994e-06	1.69988e-05	-0.178878	0.0389091	-0.256388	-0.101367
	Equal variances not assumed			-4.58075	68.8151	1.00223e-05	2.00446e-05	-0.178878	0.0390499	-0.256784	-0.100972
