# Supplementary material for: Elevated G-CSF, IL8, and HGF in patients with definite Meniere’s disease may indicate the role of NET formation in triggering autoimmunity and autoinflammation
Source: Sci Rep. 2022 Sep 29;12:16309. doi: 10.1038/s41598-022-20774-8 (PMC9522806; doi:10.1038/s41598-022-20774-8)
Supplement: Supplementary file 2 — Supplementary Information 2. [file 41598_2022_20774_MOESM2_ESM.xlsx]

## Sheet: Sheet1
Independent Samples Test
		Levene's Test for Equality of Variances		t-test for Equality of Means
		F	Sig.	t	df	Significance		Mean Difference	Std. Error Difference	95% Confidence Interval of the Difference
						One-Sided p	Two-Sided p			Lower	Upper
HL (speech frequencies)	Equal variances assumed	0.783984	0.381802	1.30071	36	0.100811	0.201623	8.27586	6.36257	-4.62804	21.1798
	Equal variances not assumed			1.38523	14.8518	0.0932177	0.186435	8.27586	5.97435	-4.46923	21.021
HL (most severe frequency)	Equal variances assumed	1.84545	0.182765	0.6435	36	0.261989	0.523978	6.30268	9.79438	-13.5612	26.1666
	Equal variances not assumed			0.742231	17.3707	0.233933	0.467866	6.30268	8.49153	-11.5838	24.1892
Cochlear EH	Equal variances assumed	3.07925	0.0878057	0.788644	36	0.217742	0.435483	0.191571	0.242912	-0.301077	0.684219
	Equal variances not assumed			0.9872	20.9931	0.167393	0.334787	0.191571	0.194055	-0.211996	0.595138
Vestular EH	Equal variances assumed	0.504984	0.481897	-0.323079	36	0.374252	0.748504	-0.130268	0.403208	-0.948012	0.687476
	Equal variances not assumed			-0.300977	12.078	0.384275	0.76855	-0.130268	0.432818	-1.07262	0.812085
Apical EH	Equal variances assumed	9.85389	0.00337606	1.7538	36	0.0439875	0.0879751	0.329502	0.187878	-0.0515332	0.710537
	Equal variances not assumed			1.88864	15.1549	0.0391162	0.0782325	0.329502	0.174465	-0.0420301	0.701034
CTACK	Equal variances assumed	0.537942	0.468036	3.1968	36	0.00144603	0.00289206	143.887	45.0096	52.603	235.17
	Equal variances not assumed			2.62149	10.4429	0.0123517	0.0247034	143.887	54.8874	22.2892	265.484
Eotaxin	Equal variances assumed	1.55033	0.22113	1.68371	36	0.0504453	0.100891	0.232611	0.138154	-0.0475777	0.512801
	Equal variances not assumed			1.92365	17.0244	0.0356423	0.0712846	0.232611	0.120922	-0.0224838	0.487707
bFGF	Equal variances assumed	0.755004	0.390653	1.41673	36	0.0825785	0.165157	3.85927	2.72407	-1.66539	9.38393
	Equal variances not assumed			1.26621	11.4652	0.115279	0.230559	3.85927	3.04788	-2.81601	10.5346
GCSF	Equal variances assumed	0.531494	0.470696	0.878812	36	0.192666	0.385331	0.700015	0.796547	-0.915457	2.31549
	Equal variances not assumed			1.0234	17.7336	0.159938	0.319876	0.700015	0.684007	-0.738578	2.13861
GROα	Equal variances assumed	0.0834552	0.774326	-0.170695	36	0.43271	0.86542	-0.0156809	0.0918652	-0.201992	0.17063
	Equal variances not assumed			-0.166482	12.8734	0.435182	0.870364	-0.0156809	0.0941899	-0.219369	0.188008
HGF	Equal variances assumed	1.2231	0.276088	0.862188	36	0.197146	0.394291	0.0934002	0.108329	-0.126302	0.313102
	Equal variances not assumed			1.02496	18.566	0.159277	0.318553	0.0934002	0.091126	-0.0976309	0.284431
IFNγ	Equal variances assumed	2.18437	0.148115	1.911	36	0.0319966	0.0639932	1.5664	0.819676	-0.0959811	3.22878
	Equal variances not assumed			1.43779	9.67177	0.0910257	0.182051	1.5664	1.08945	-0.872263	4.00506
IL1α	Equal variances assumed	22.6647	3.11401e-05	2.30432	36	0.0135418	0.0270836	8.25847	3.5839	0.989972	15.527
	Equal variances not assumed			1.36957	8.34135	0.103278	0.206555	8.25847	6.02996	-5.54822	22.0652
IL1β	Equal variances assumed	14.7306	0.000482279	2.16397	36	0.0185894	0.0371787	1.18111	0.545807	0.074164	2.28806
	Equal variances not assumed			1.40386	8.73597	0.0974486	0.194897	1.18111	0.841333	-0.730921	3.09314
IL1Rα	Equal variances assumed	2.05771	0.160068	0.0402702	36	0.48405	0.9681	0.0144814	0.359606	-0.714832	0.743795
	Equal variances not assumed			0.0337921	10.6879	0.486833	0.973666	0.0144814	0.428544	-0.932108	0.961071
IL2Rα	Equal variances assumed	0.6221	0.435432	1.44143	36	0.0790523	0.158105	0.56723	0.393517	-0.230861	1.36532
	Equal variances not assumed			1.55327	15.1731	0.0704826	0.140965	0.56723	0.365184	-0.210369	1.34483
IL4	Equal variances assumed	1.27998	0.265383	2.07825	36	0.0224376	0.0448752	0.70613	0.339772	0.0170411	1.39522
	Equal variances not assumed			1.82934	11.2616	0.0469642	0.0939285	0.70613	0.386003	-0.141055	1.55332
IL8	Equal variances assumed	0.242769	0.625205	0.618883	36	0.269945	0.53989	0.453172	0.732241	-1.03188	1.93822
	Equal variances not assumed			0.6389	14.072	0.266575	0.53315	0.453172	0.7093	-1.0674	1.97374
IL9	Equal variances assumed	0.0685154	0.795003	-0.85238	36	0.199819	0.399639	-17.4918	20.5212	-59.1107	24.127
	Equal variances not assumed			-0.812626	12.4616	0.215842	0.431684	-17.4918	21.5251	-64.199	29.2153
IL13	Equal variances assumed	0.289873	0.593615	-0.635642	36	0.264515	0.52903	-0.188386	0.296371	-0.789453	0.412682
	Equal variances not assumed			-0.646702	13.7387	0.264241	0.528482	-0.188386	0.291302	-0.814283	0.437512
IL16	Equal variances assumed	0.523714	0.473938	0.719602	36	0.238208	0.476416	0.0844244	0.117321	-0.153514	0.322362
	Equal variances not assumed			0.641901	11.4387	0.266795	0.53359	0.0844244	0.131522	-0.203706	0.372555
IL17	Equal variances assumed	0.982887	0.328104	0.892636	36	0.18899	0.377981	0.124158	0.139092	-0.157933	0.406249
	Equal variances not assumed			0.792004	11.3665	0.222287	0.444574	0.124158	0.156764	-0.219526	0.467842
IL18	Equal variances assumed	0.0451805	0.832872	0.659416	36	0.256912	0.513825	2.5346	3.8437	-5.26079	10.33
	Equal variances not assumed			0.672078	13.7781	0.256324	0.512647	2.5346	3.77128	-5.56624	10.6354
IP10	Equal variances assumed	1.00268	0.323347	2.24619	36	0.0154605	0.030921	0.423887	0.188714	0.0411585	0.806616
	Equal variances not assumed			2.92165	23.1488	0.00382173	0.00764345	0.423887	0.145085	0.123863	0.723912
LIF	Equal variances assumed	0.225024	0.638103	1.26345	36	0.107274	0.214547	0.19902	0.157521	-0.120447	0.518488
	Equal variances not assumed			1.30462	14.0774	0.106474	0.212949	0.19902	0.152551	-0.128	0.526041
MCP1	Equal variances assumed	1.88787	0.177937	0.36027	36	0.360375	0.720751	0.0574679	0.159513	-0.26604	0.380976
	Equal variances not assumed			0.457924	21.815	0.325768	0.651536	0.0574679	0.125497	-0.202924	0.31786
MCSF	Equal variances assumed	1.03697	0.315323	1.07008	36	0.145852	0.291705	1.72195	1.60918	-1.54161	4.98552
	Equal variances not assumed			1.36214	21.8967	0.0935013	0.187003	1.72195	1.26415	-0.900455	4.34436
MIF	Equal variances assumed	1.35058	0.252824	1.22281	36	0.114674	0.229347	49.2557	40.2808	-32.4376	130.949
	Equal variances not assumed			0.978558	10.2024	0.175216	0.350432	49.2557	50.335	-62.5968	161.108
MIG	Equal variances assumed	1.20351	0.279906	2.03536	36	0.0246137	0.0492274	0.395019	0.194078	0.00140984	0.788628
	Equal variances not assumed			2.23602	15.7351	0.0201032	0.0402063	0.395019	0.176661	0.0200006	0.770038
MIP1α	Equal variances assumed	1.79048e-05	0.996647	0.612881	36	0.271904	0.543808	0.337639	0.550904	-0.779646	1.45492
	Equal variances not assumed			0.597787	12.8744	0.280175	0.560351	0.337639	0.564814	-0.883779	1.55906
MIP1β	Equal variances assumed	7.66941	0.008823	1.75482	36	0.0438997	0.0877994	0.133951	0.0763335	-0.0208603	0.288763
	Equal variances not assumed			1.20531	9.04981	0.129326	0.258652	0.133951	0.111134	-0.11724	0.385143
PDGFBB	Equal variances assumed	0.566589	0.456512	-0.465506	36	0.322186	0.644373	-0.0583853	0.125423	-0.312755	0.195985
	Equal variances not assumed			-0.403407	11.0639	0.347168	0.694335	-0.0583853	0.14473	-0.37671	0.25994
RANTES	Equal variances assumed	0.201338	0.656333	-0.486605	36	0.314744	0.629488	-309.705	636.46	-1600.51	981.097
	Equal variances not assumed			-0.515849	14.7304	0.306808	0.613616	-309.705	600.379	-1591.43	972.017
SCF	Equal variances assumed	0.00179045	0.966482	2.02637	36	0.0250926	0.0501852	10.2427	5.05472	-0.00872645	20.4942
	Equal variances not assumed			1.95689	12.6901	0.0363639	0.0727277	10.2427	5.23418	-1.09318	21.5786
SCGFβ	Equal variances assumed	0.0794422	0.779669	0.494996	36	0.311805	0.623611	0.0490779	0.0991481	-0.152004	0.250159
	Equal variances not assumed			0.482515	12.8631	0.318774	0.637547	0.0490779	0.101713	-0.170897	0.269052
SDF1	Equal variances assumed	0.607039	0.440997	0.256682	36	0.399443	0.798886	7.66433	29.8593	-52.8931	68.2218
	Equal variances not assumed			0.281503	15.6832	0.391002	0.782005	7.66433	27.2264	-50.1481	65.4767
TNFα	Equal variances assumed	2.37091	0.13236	0.322474	36	0.37448	0.748959	0.0539248	0.167222	-0.285218	0.393067
	Equal variances not assumed			0.374614	17.6396	0.356207	0.712413	0.0539248	0.143948	-0.248942	0.356791
TNFβ	Equal variances assumed	0.00186883	0.965757	-0.358243	36	0.361127	0.722253	-7.3241	20.4445	-48.7874	34.1392
	Equal variances not assumed			-0.355901	13.2336	0.363762	0.727524	-7.3241	20.5791	-51.7028	37.0546
TRAIL	Equal variances assumed	6.71419	0.0137283	0.590339	36	0.279326	0.558651	0.0438754	0.0743224	-0.106857	0.194608
	Equal variances not assumed			0.457977	9.9225	0.328417	0.656834	0.0438754	0.0958027	-0.169812	0.257563
