# Supplementary material for: Elevated G-CSF, IL8, and HGF in patients with definite Meniere’s disease may indicate the role of NET formation in triggering autoimmunity and autoinflammation
Source: Sci Rep. 2022 Sep 29;12:16309. doi: 10.1038/s41598-022-20774-8 (PMC9522806; doi:10.1038/s41598-022-20774-8)
Supplement: Supplementary file 3 — Supplementary Information 3. [file 41598_2022_20774_MOESM3_ESM.xlsx]

## Sheet: Sheet1
		Age	Course (month)	Last attack (week)	HL (speech frequencies)	HL (most severe frequency)	Cochlear EH	Vestibular EH	Apical EH	CTACK	Eotaxin	BasicFGF	GSCF	GROα	HGF	IFNγ	IL1α	IL1β	IL1Rα	IL2Rα	IL4	IL8	IL9	IL13	IL16	IL17	IL18	IP10	LIF	MCP1	MCSF	MIF	MIG	MIP1α	MIP1β	PDGFBB	RANTES	SCF	SCGFβ	SDF1	TNFα	TNFβ	TRAIL
Age	Pearson Correlation	1	0.155	-0.04	,433**	,383*	-0.024	-0.262	0.136	,573**	0.206	0.252	0.077	0.051	0.198	0.168	0.009	0.172	-0.16	0.224	0.276	0.043	-0.004	-0.103	0.057	0.024	-0.27	0.173	0.189	0.05	-0.026	-0.095	,526**	-0.031	0.112	-0.255	-0.118	0.251	0.016	-0.178	0.022	0.163	0.073
	Sig. (2-tailed)		0.353	0.812	0.007	0.018	0.884	0.111	0.415	0	0.214	0.127	0.646	0.761	0.234	0.315	0.96	0.301	0.337	0.177	0.094	0.797	0.983	0.538	0.733	0.887	0.101	0.299	0.255	0.763	0.878	0.572	0.001	0.854	0.502	0.122	0.482	0.128	0.924	0.285	0.898	0.329	0.661
	N	38	38	38	38	38	38	38	38	38	38	38	38	38	38	38	38	38	38	38	38	38	38	38	38	38	38	38	38	38	38	38	38	38	38	38	38	38	38	38	38	38	38
Course (month)	Pearson Correlation	0.155	1	0.182	,360*	,338*	0.094	0.161	0.036	0.174	0.08	0.183	0.24	0.22	0.175	0.232	0.042	0.158	0.221	0.249	0.164	,320*	0.26	0.064	0.266	0.176	0.006	0.112	0.293	0.194	0.127	0.168	0.167	0.225	0.152	0.225	0.091	0.03	-0.187	0.053	0.309	,358*	-0.093
	Sig. (2-tailed)	0.353		0.275	0.026	0.038	0.574	0.334	0.83	0.296	0.631	0.272	0.147	0.185	0.293	0.16	0.804	0.343	0.183	0.131	0.324	0.05	0.116	0.703	0.106	0.29	0.971	0.504	0.074	0.244	0.447	0.313	0.316	0.174	0.361	0.174	0.587	0.859	0.26	0.754	0.059	0.027	0.58
	N	38	38	38	38	38	38	38	38	38	38	38	38	38	38	38	38	38	38	38	38	38	38	38	38	38	38	38	38	38	38	38	38	38	38	38	38	38	38	38	38	38	38
Last attack (week)	Pearson Correlation	-0.04	0.182	1	-0.224	-0.042	-0.064	-0.157	0.127	-0.018	0.074	0.071	-0.073	-0.064	0.024	-0.018	-0.105	0.302	-0.214	0.16	-0.104	-0.038	0.026	0.178	0.007	-0.013	0.132	0.12	-0.053	0.118	0.228	0.166	0.228	-0.069	-0.013	-,371*	-0.038	0.259	-0.241	-0.263	-0.014	0.068	0.129
	Sig. (2-tailed)	0.812	0.275		0.176	0.8	0.703	0.345	0.447	0.914	0.658	0.671	0.663	0.701	0.885	0.914	0.531	0.066	0.198	0.336	0.535	0.821	0.877	0.284	0.965	0.937	0.429	0.473	0.753	0.48	0.168	0.319	0.169	0.681	0.938	0.022	0.822	0.116	0.145	0.111	0.934	0.683	0.439
	N	38	38	38	38	38	38	38	38	38	38	38	38	38	38	38	38	38	38	38	38	38	38	38	38	38	38	38	38	38	38	38	38	38	38	38	38	38	38	38	38	38	38
HL (speech frequencies)	Pearson Correlation	,433**	,360*	-0.224	1	,839**	,334*	0.213	0.296	,402*	-0.205	0.036	-0.06	0.005	0.134	-0.107	-0.088	0.044	0.069	0.089	-0.104	-0.07	-0.14	-0.121	0.173	-0.088	0.087	-0.246	0.143	-0.293	0.24	0.132	-0.1	0.003	0.02	-0.016	-0.187	0.077	0.114	0.021	0.037	0.003	-0.215
	Sig. (2-tailed)	0.007	0.026	0.176		0	0.041	0.199	0.071	0.012	0.218	0.832	0.72	0.977	0.421	0.522	0.599	0.792	0.682	0.594	0.536	0.677	0.403	0.47	0.3	0.598	0.605	0.136	0.391	0.074	0.146	0.431	0.551	0.987	0.904	0.922	0.261	0.644	0.496	0.902	0.825	0.987	0.194
	N	38	38	38	38	38	38	38	38	38	38	38	38	38	38	38	38	38	38	38	38	38	38	38	38	38	38	38	38	38	38	38	38	38	38	38	38	38	38	38	38	38	38
HL (most severe frequency)	Pearson Correlation	,383*	,338*	-0.042	,839**	1	0.263	0.15	0.175	,379*	-0.178	-0.015	-0.117	-0.013	0.124	-0.2	-0.147	0.013	-0.004	0.04	-0.219	-0.16	-0.123	-0.1	0.058	-0.222	0.161	-0.228	0.062	-0.099	0.256	0.029	-0.039	-0.054	-0.047	-0.012	-0.209	0.113	0.078	0.064	-0.005	0.008	-0.184
	Sig. (2-tailed)	0.018	0.038	0.8	0		0.11	0.369	0.293	0.019	0.285	0.927	0.482	0.939	0.459	0.229	0.379	0.941	0.981	0.81	0.186	0.337	0.463	0.552	0.727	0.18	0.333	0.168	0.711	0.555	0.121	0.864	0.816	0.747	0.78	0.945	0.208	0.499	0.64	0.703	0.978	0.963	0.27
	N	38	38	38	38	38	38	38	38	38	38	38	38	38	38	38	38	38	38	38	38	38	38	38	38	38	38	38	38	38	38	38	38	38	38	38	38	38	38	38	38	38	38
Cochlear EH	Pearson Correlation	-0.024	0.094	-0.064	,334*	0.263	1	,734**	,368*	-0.077	-0.039	0.088	0.198	0.277	0.259	0.026	0.226	0.224	-0.059	0.102	0.136	0.18	0.178	0.039	0.3	0.282	-0.039	-0.052	0.251	-0.052	-0.021	0.265	-0.169	0.26	0.251	-0.041	0.261	-0.012	0.039	-0.034	,325*	0.027	-0.053
	Sig. (2-tailed)	0.884	0.574	0.703	0.041	0.11		0	0.023	0.645	0.818	0.601	0.234	0.092	0.116	0.877	0.173	0.177	0.726	0.544	0.414	0.28	0.284	0.816	0.067	0.086	0.816	0.757	0.128	0.755	0.901	0.108	0.31	0.115	0.128	0.809	0.113	0.941	0.816	0.841	0.046	0.872	0.752
	N	38	38	38	38	38	38	38	38	38	38	38	38	38	38	38	38	38	38	38	38	38	38	38	38	38	38	38	38	38	38	38	38	38	38	38	38	38	38	38	38	38	38
Vestibuilar EH	Pearson Correlation	-0.262	0.161	-0.157	0.213	0.15	,734**	1	0.194	-0.183	-0.279	0.051	0.055	0.104	0.068	-0.017	0.309	0.096	-0.009	-0.108	0.032	0.077	0.094	-0.072	,367*	0.216	0.113	-0.298	0.223	-0.052	0.158	0.189	-,384*	0.199	0.208	0.035	0.068	-0.124	0.096	-0.012	0.232	-0.189	-0.197
	Sig. (2-tailed)	0.111	0.334	0.345	0.199	0.369	0		0.243	0.27	0.089	0.762	0.743	0.533	0.687	0.922	0.059	0.566	0.956	0.52	0.849	0.645	0.574	0.665	0.024	0.193	0.5	0.069	0.179	0.755	0.344	0.255	0.017	0.232	0.21	0.836	0.685	0.459	0.567	0.941	0.161	0.255	0.235
	N	38	38	38	38	38	38	38	38	38	38	38	38	38	38	38	38	38	38	38	38	38	38	38	38	38	38	38	38	38	38	38	38	38	38	38	38	38	38	38	38	38	38
Apical EH	Pearson Correlation	0.136	0.036	0.127	0.296	0.175	,368*	0.194	1	0.064	0.159	0.309	-0.009	0.108	0.304	0.187	0.278	0.251	0.223	0.232	0.226	0.075	-0.023	-0.016	0.306	0.299	0.22	-0.185	,327*	-0.104	,386*	0.276	-0.079	0.066	0.18	-0.119	0.035	,329*	0.012	0.085	0.24	-0.061	-0.046
	Sig. (2-tailed)	0.415	0.83	0.447	0.071	0.293	0.023	0.243		0.701	0.339	0.059	0.956	0.517	0.064	0.261	0.091	0.128	0.178	0.161	0.173	0.653	0.893	0.924	0.062	0.068	0.183	0.266	0.045	0.535	0.017	0.094	0.638	0.696	0.279	0.475	0.833	0.044	0.942	0.614	0.147	0.717	0.786
	N	38	38	38	38	38	38	38	38	38	38	38	38	38	38	38	38	38	38	38	38	38	38	38	38	38	38	38	38	38	38	38	38	38	38	38	38	38	38	38	38	38	38
CTACK	Pearson Correlation	,573**	0.174	-0.018	,402*	,379*	-0.077	-0.183	0.064	1	0.207	,420**	0.035	0.127	0.158	0.244	0.162	0.211	0.017	,324*	0.254	0.009	-0.018	-0.013	0.165	0.054	0.11	0.09	,356*	0.142	0.183	0.095	,454**	0.051	0.193	-0.061	-0.041	,417**	0.002	0.074	0.196	0.214	0.251
	Sig. (2-tailed)	0	0.296	0.914	0.012	0.019	0.645	0.27	0.701		0.213	0.009	0.836	0.447	0.342	0.14	0.33	0.204	0.921	0.047	0.124	0.956	0.913	0.937	0.321	0.746	0.51	0.591	0.028	0.394	0.273	0.569	0.004	0.759	0.246	0.714	0.806	0.009	0.991	0.659	0.239	0.198	0.129
	N	38	38	38	38	38	38	38	38	38	38	38	38	38	38	38	38	38	38	38	38	38	38	38	38	38	38	38	38	38	38	38	38	38	38	38	38	38	38	38	38	38	38
Eotaxin	Pearson Correlation	0.206	0.08	0.074	-0.205	-0.178	-0.039	-0.279	0.159	0.207	1	0.209	0.191	,367*	0.271	0.248	0.05	0.226	0.217	,473**	,690**	0.134	,408*	,367*	0.1	,601**	0.015	,484**	0.148	,528**	0.042	-0.011	,482**	-0.009	0.178	0.238	,381*	0.306	-0.042	0.102	0.247	,485**	,475**
	Sig. (2-tailed)	0.214	0.631	0.658	0.218	0.285	0.818	0.089	0.339	0.213		0.207	0.251	0.023	0.099	0.134	0.763	0.173	0.191	0.003	0	0.422	0.011	0.024	0.551	0	0.927	0.002	0.374	0.001	0.801	0.949	0.002	0.955	0.286	0.151	0.018	0.062	0.801	0.544	0.134	0.002	0.003
	N	38	38	38	38	38	38	38	38	38	38	38	38	38	38	38	38	38	38	38	38	38	38	38	38	38	38	38	38	38	38	38	38	38	38	38	38	38	38	38	38	38	38
FGF	Pearson Correlation	0.252	0.183	0.071	0.036	-0.015	0.088	0.051	0.309	,420**	0.209	1	,580**	,529**	,529**	,753**	,488**	,706**	,333*	,690**	,668**	,587**	0.198	0.017	,649**	,551**	-0.04	0.281	,764**	,413**	0.071	,451**	0.229	,632**	,793**	0.04	0.223	,356*	0.078	0.163	,681**	0.284	,494**
	Sig. (2-tailed)	0.127	0.272	0.671	0.832	0.927	0.601	0.762	0.059	0.009	0.207		0	0.001	0.001	0	0.002	0	0.041	0	0	0	0.233	0.921	0	0	0.814	0.088	0	0.01	0.67	0.005	0.167	0	0	0.811	0.178	0.028	0.643	0.327	0	0.084	0.002
	N	38	38	38	38	38	38	38	38	38	38	38	38	38	38	38	38	38	38	38	38	38	38	38	38	38	38	38	38	38	38	38	38	38	38	38	38	38	38	38	38	38	38
GSCF	Pearson Correlation	0.077	0.24	-0.073	-0.06	-0.117	0.198	0.055	-0.009	0.035	0.191	,580**	1	,637**	,525**	,613**	,365*	,473**	,334*	,598**	,523**	,898**	0.298	-0.031	,616**	,582**	-,401*	,521**	,618**	,393*	-,380*	,403*	,383*	,926**	,656**	0.176	,432**	0	-0.05	,412*	,745**	,391*	,419**
	Sig. (2-tailed)	0.646	0.147	0.663	0.72	0.482	0.234	0.743	0.956	0.836	0.251	0		0	0.001	0	0.024	0.003	0.041	0	0.001	0	0.069	0.852	0	0	0.012	0.001	0	0.015	0.019	0.012	0.018	0	0	0.292	0.007	1	0.767	0.01	0	0.015	0.009
	N	38	38	38	38	38	38	38	38	38	38	38	38	38	38	38	38	38	38	38	38	38	38	38	38	38	38	38	38	38	38	38	38	38	38	38	38	38	38	38	38	38	38
GROα	Pearson Correlation	0.051	0.22	-0.064	0.005	-0.013	0.277	0.104	0.108	0.127	,367*	,529**	,637**	1	,403*	,530**	0.252	,472**	,321*	,609**	,630**	,609**	,760**	,343*	,598**	,685**	-,354*	,382*	,682**	,433**	-,326*	,375*	0.28	,567**	,698**	0.248	,783**	-0.016	0.14	,348*	,656**	,803**	,644**
	Sig. (2-tailed)	0.761	0.185	0.701	0.977	0.939	0.092	0.533	0.517	0.447	0.023	0.001	0		0.012	0.001	0.126	0.003	0.05	0	0	0	0	0.035	0	0	0.029	0.018	0	0.007	0.046	0.02	0.089	0	0	0.134	0	0.924	0.403	0.032	0	0	0
	N	38	38	38	38	38	38	38	38	38	38	38	38	38	38	38	38	38	38	38	38	38	38	38	38	38	38	38	38	38	38	38	38	38	38	38	38	38	38	38	38	38	38
HGF	Pearson Correlation	0.198	0.175	0.024	0.134	0.124	0.259	0.068	0.304	0.158	0.271	,529**	,525**	,403*	1	,412*	0.249	,469**	0.197	,678**	,413**	,642**	0.12	0.11	,648**	,445**	0.121	0.247	,548**	,399*	0.166	0.25	,352*	,586**	,446**	0.239	,363*	,352*	0.033	0.039	,710**	0.215	0.125
	Sig. (2-tailed)	0.234	0.293	0.885	0.421	0.459	0.116	0.687	0.064	0.342	0.099	0.001	0.001	0.012		0.01	0.132	0.003	0.237	0	0.01	0	0.471	0.512	0	0.005	0.47	0.135	0	0.013	0.318	0.131	0.03	0	0.005	0.149	0.025	0.03	0.843	0.815	0	0.196	0.456
	N	38	38	38	38	38	38	38	38	38	38	38	38	38	38	38	38	38	38	38	38	38	38	38	38	38	38	38	38	38	38	38	38	38	38	38	38	38	38	38	38	38	38
IFNγ	Pearson Correlation	0.168	0.232	-0.018	-0.107	-0.2	0.026	-0.017	0.187	0.244	0.248	,753**	,613**	,530**	,412*	1	,522**	,653**	,381*	,619**	,709**	,654**	0.277	0.002	,533**	,565**	-0.23	,362*	,717**	,350*	-0.11	0.307	,374*	,653**	,743**	0.114	0.311	,348*	0.08	0.202	,727**	,327*	,479**
	Sig. (2-tailed)	0.315	0.16	0.914	0.522	0.229	0.877	0.922	0.261	0.14	0.134	0	0	0.001	0.01		0.001	0	0.018	0	0	0	0.092	0.989	0.001	0	0.164	0.026	0	0.031	0.51	0.06	0.021	0	0	0.495	0.057	0.032	0.634	0.225	0	0.045	0.002
	N	38	38	38	38	38	38	38	38	38	38	38	38	38	38	38	38	38	38	38	38	38	38	38	38	38	38	38	38	38	38	38	38	38	38	38	38	38	38	38	38	38	38
IL1α	Pearson Correlation	0.009	0.042	-0.105	-0.088	-0.147	0.226	0.309	0.278	0.162	0.05	,488**	,365*	0.252	0.249	,522**	1	,430**	0.311	0.289	,433**	,403*	0.156	-0.038	,395*	,339*	0.236	0.117	,476**	0.164	0.24	0.3	0.018	,410*	,500**	0.271	0.226	0.277	0.204	0.172	,470**	0.009	0.264
	Sig. (2-tailed)	0.96	0.804	0.531	0.599	0.379	0.173	0.059	0.091	0.33	0.763	0.002	0.024	0.126	0.132	0.001		0.007	0.057	0.078	0.007	0.012	0.35	0.819	0.014	0.037	0.154	0.484	0.003	0.324	0.146	0.068	0.915	0.011	0.001	0.1	0.172	0.092	0.218	0.303	0.003	0.955	0.109
	N	38	38	38	38	38	38	38	38	38	38	38	38	38	38	38	38	38	38	38	38	38	38	38	38	38	38	38	38	38	38	38	38	38	38	38	38	38	38	38	38	38	38
IL1β	Pearson Correlation	0.172	0.158	0.302	0.044	0.013	0.224	0.096	0.251	0.211	0.226	,706**	,473**	,472**	,469**	,653**	,430**	1	0.146	,649**	,605**	,504**	0.129	0.245	,559**	,566**	-0.042	,342*	,654**	,430**	0.099	,516**	0.225	,532**	,838**	-0.148	0.259	,466**	0.135	0.068	,517**	0.222	,418**
	Sig. (2-tailed)	0.301	0.343	0.066	0.792	0.941	0.177	0.566	0.128	0.204	0.173	0	0.003	0.003	0.003	0	0.007		0.382	0	0	0.001	0.44	0.138	0	0	0.804	0.036	0	0.007	0.554	0.001	0.174	0.001	0	0.377	0.117	0.003	0.419	0.686	0.001	0.18	0.009
	N	38	38	38	38	38	38	38	38	38	38	38	38	38	38	38	38	38	38	38	38	38	38	38	38	38	38	38	38	38	38	38	38	38	38	38	38	38	38	38	38	38	38
IL1Rα	Pearson Correlation	-0.16	0.221	-0.214	0.069	-0.004	-0.059	-0.009	0.223	0.017	0.217	,333*	,334*	,321*	0.197	,381*	0.311	0.146	1	,504**	,333*	,347*	0.143	0.089	,374*	,324*	-0.008	-0.026	,345*	-0.064	0.013	0.271	-0.067	,359*	0.291	,526**	0.076	0.122	,391*	0.238	,368*	0.209	0.207
	Sig. (2-tailed)	0.337	0.183	0.198	0.682	0.981	0.726	0.956	0.178	0.921	0.191	0.041	0.041	0.05	0.237	0.018	0.057	0.382		0.001	0.041	0.033	0.392	0.597	0.021	0.047	0.963	0.878	0.034	0.702	0.94	0.1	0.688	0.027	0.076	0.001	0.649	0.465	0.015	0.15	0.023	0.208	0.213
	N	38	38	38	38	38	38	38	38	38	38	38	38	38	38	38	38	38	38	38	38	38	38	38	38	38	38	38	38	38	38	38	38	38	38	38	38	38	38	38	38	38	38
IL2Rα	Pearson Correlation	0.224	0.249	0.16	0.089	0.04	0.102	-0.108	0.232	,324*	,473**	,690**	,598**	,609**	,678**	,619**	0.289	,649**	,504**	1	,665**	,580**	0.272	0.122	,665**	,608**	-0.025	,440**	,687**	,421**	0.111	,348*	,498**	,605**	,636**	0.315	,376*	,386*	0.111	0.129	,739**	,471**	,506**
	Sig. (2-tailed)	0.177	0.131	0.336	0.594	0.81	0.544	0.52	0.161	0.047	0.003	0	0	0	0	0	0.078	0	0.001		0	0	0.099	0.465	0	0	0.883	0.006	0	0.009	0.506	0.033	0.001	0	0	0.054	0.02	0.017	0.507	0.441	0	0.003	0.001
	N	38	38	38	38	38	38	38	38	38	38	38	38	38	38	38	38	38	38	38	38	38	38	38	38	38	38	38	38	38	38	38	38	38	38	38	38	38	38	38	38	38	38
IL4	Pearson Correlation	0.276	0.164	-0.104	-0.104	-0.219	0.136	0.032	0.226	0.254	,690**	,668**	,523**	,630**	,413**	,709**	,433**	,605**	,333*	,665**	1	,510**	,426**	0.295	,549**	,775**	-0.143	,446**	,617**	,552**	-0.068	0.225	,377*	,444**	,689**	0.229	,450**	,328*	0.095	0.266	,585**	,466**	,613**
	Sig. (2-tailed)	0.094	0.324	0.535	0.536	0.186	0.414	0.849	0.173	0.124	0	0	0.001	0	0.01	0	0.007	0	0.041	0		0.001	0.008	0.072	0	0	0.391	0.005	0	0	0.685	0.174	0.02	0.005	0	0.166	0.005	0.045	0.571	0.106	0	0.003	0
	N	38	38	38	38	38	38	38	38	38	38	38	38	38	38	38	38	38	38	38	38	38	38	38	38	38	38	38	38	38	38	38	38	38	38	38	38	38	38	38	38	38	38
IL8	Pearson Correlation	0.043	,320*	-0.038	-0.07	-0.16	0.18	0.077	0.075	0.009	0.134	,587**	,898**	,609**	,642**	,654**	,403*	,504**	,347*	,580**	,510**	1	0.255	0.121	,723**	,593**	-,348*	,360*	,652**	,350*	-0.302	,515**	0.319	,901**	,629**	0.243	,414**	0.051	0.059	,324*	,764**	,323*	,334*
	Sig. (2-tailed)	0.797	0.05	0.821	0.677	0.337	0.28	0.645	0.653	0.956	0.422	0	0	0	0	0	0.012	0.001	0.033	0	0.001		0.122	0.469	0	0	0.032	0.027	0	0.031	0.065	0.001	0.051	0	0	0.142	0.01	0.76	0.725	0.047	0	0.048	0.04
	N	38	38	38	38	38	38	38	38	38	38	38	38	38	38	38	38	38	38	38	38	38	38	38	38	38	38	38	38	38	38	38	38	38	38	38	38	38	38	38	38	38	38
IL9	Pearson Correlation	-0.004	0.26	0.026	-0.14	-0.123	0.178	0.094	-0.023	-0.018	,408*	0.198	0.298	,760**	0.12	0.277	0.156	0.129	0.143	0.272	,426**	0.255	1	0.315	0.189	,466**	-0.211	,398*	0.305	0.308	-0.27	0.004	0.172	0.15	,365*	0.255	,801**	-0.124	0.057	0.116	0.313	,889**	,437**
	Sig. (2-tailed)	0.983	0.116	0.877	0.403	0.463	0.284	0.574	0.893	0.913	0.011	0.233	0.069	0	0.471	0.092	0.35	0.44	0.392	0.099	0.008	0.122		0.054	0.255	0.003	0.204	0.013	0.062	0.06	0.101	0.983	0.303	0.369	0.024	0.122	0	0.46	0.734	0.489	0.056	0	0.006
	N	38	38	38	38	38	38	38	38	38	38	38	38	38	38	38	38	38	38	38	38	38	38	38	38	38	38	38	38	38	38	38	38	38	38	38	38	38	38	38	38	38	38
IL13	Pearson Correlation	-0.103	0.064	0.178	-0.121	-0.1	0.039	-0.072	-0.016	-0.013	,367*	0.017	-0.031	,343*	0.11	0.002	-0.038	0.245	0.089	0.122	0.295	0.121	0.315	1	0.09	0.248	-0.041	0.006	0.009	0.197	-0.128	0.16	-0.003	-0.078	0.127	0.105	,342*	0.113	0.028	0.016	0	0.307	0.287
	Sig. (2-tailed)	0.538	0.703	0.284	0.47	0.552	0.816	0.665	0.924	0.937	0.024	0.921	0.852	0.035	0.512	0.989	0.819	0.138	0.597	0.465	0.072	0.469	0.054		0.593	0.133	0.807	0.971	0.958	0.236	0.444	0.338	0.987	0.642	0.446	0.531	0.036	0.498	0.866	0.925	0.999	0.061	0.081
	N	38	38	38	38	38	38	38	38	38	38	38	38	38	38	38	38	38	38	38	38	38	38	38	38	38	38	38	38	38	38	38	38	38	38	38	38	38	38	38	38	38	38
IL16	Pearson Correlation	0.057	0.266	0.007	0.173	0.058	0.3	,367*	0.306	0.165	0.1	,649**	,616**	,598**	,648**	,533**	,395*	,559**	,374*	,665**	,549**	,723**	0.189	0.09	1	,637**	-0.108	0.076	,710**	,338*	0.054	,551**	0.189	,725**	,664**	0.287	0.306	0.147	0.213	0.233	,755**	0.248	,389*
	Sig. (2-tailed)	0.733	0.106	0.965	0.3	0.727	0.067	0.024	0.062	0.321	0.551	0	0	0	0	0.001	0.014	0	0.021	0	0	0	0.255	0.593		0	0.52	0.648	0	0.038	0.749	0	0.256	0	0	0.08	0.061	0.38	0.199	0.16	0	0.133	0.016
	N	38	38	38	38	38	38	38	38	38	38	38	38	38	38	38	38	38	38	38	38	38	38	38	38	38	38	38	38	38	38	38	38	38	38	38	38	38	38	38	38	38	38
IL17	Pearson Correlation	0.024	0.176	-0.013	-0.088	-0.222	0.282	0.216	0.299	0.054	,601**	,551**	,582**	,685**	,445**	,565**	,339*	,566**	,324*	,608**	,775**	,593**	,466**	0.248	,637**	1	-0.193	,329*	,563**	,549**	-0.07	,409*	0.226	,538**	,656**	0.198	,532**	0.167	0.027	0.227	,651**	,478**	,489**
	Sig. (2-tailed)	0.887	0.29	0.937	0.598	0.18	0.086	0.193	0.068	0.746	0	0	0	0	0.005	0	0.037	0	0.047	0	0	0	0.003	0.133	0		0.246	0.044	0	0	0.677	0.011	0.172	0	0	0.234	0.001	0.316	0.872	0.171	0	0.002	0.002
	N	38	38	38	38	38	38	38	38	38	38	38	38	38	38	38	38	38	38	38	38	38	38	38	38	38	38	38	38	38	38	38	38	38	38	38	38	38	38	38	38	38	38
IL18	Pearson Correlation	-0.27	0.006	0.132	0.087	0.161	-0.039	0.113	0.22	0.11	0.015	-0.04	-,401*	-,354*	0.121	-0.23	0.236	-0.042	-0.008	-0.025	-0.143	-,348*	-0.211	-0.041	-0.108	-0.193	1	-0.112	-0.136	0.021	,810**	-0.097	-0.24	-0.279	-0.163	0.255	-0.092	0.296	-0.046	-0.042	-0.108	-0.267	-0.227
	Sig. (2-tailed)	0.101	0.971	0.429	0.605	0.333	0.816	0.5	0.183	0.51	0.927	0.814	0.012	0.029	0.47	0.164	0.154	0.804	0.963	0.883	0.391	0.032	0.204	0.807	0.52	0.246		0.504	0.416	0.901	0	0.562	0.147	0.09	0.327	0.123	0.583	0.071	0.784	0.801	0.52	0.106	0.171
	N	38	38	38	38	38	38	38	38	38	38	38	38	38	38	38	38	38	38	38	38	38	38	38	38	38	38	38	38	38	38	38	38	38	38	38	38	38	38	38	38	38	38
IP10	Pearson Correlation	0.173	0.112	0.12	-0.246	-0.228	-0.052	-0.298	-0.185	0.09	,484**	0.281	,521**	,382*	0.247	,362*	0.117	,342*	-0.026	,440**	,446**	,360*	,398*	0.006	0.076	,329*	-0.112	1	0.239	,447**	-0.127	0.037	,618**	,340*	,410*	0.081	,484**	-0.003	-0.002	0.256	0.246	,480**	,452**
	Sig. (2-tailed)	0.299	0.504	0.473	0.136	0.168	0.757	0.069	0.266	0.591	0.002	0.088	0.001	0.018	0.135	0.026	0.484	0.036	0.878	0.006	0.005	0.027	0.013	0.971	0.648	0.044	0.504		0.148	0.005	0.449	0.824	0	0.037	0.011	0.627	0.002	0.984	0.989	0.121	0.136	0.002	0.004
	N	38	38	38	38	38	38	38	38	38	38	38	38	38	38	38	38	38	38	38	38	38	38	38	38	38	38	38	38	38	38	38	38	38	38	38	38	38	38	38	38	38	38
LIF	Pearson Correlation	0.189	0.293	-0.053	0.143	0.062	0.251	0.223	,327*	,356*	0.148	,764**	,618**	,682**	,548**	,717**	,476**	,654**	,345*	,687**	,617**	,652**	0.305	0.009	,710**	,563**	-0.136	0.239	1	,321*	0.012	,452**	,328*	,710**	,756**	0.062	,395*	0.286	0.109	0.277	,793**	,378*	,372*
	Sig. (2-tailed)	0.255	0.074	0.753	0.391	0.711	0.128	0.179	0.045	0.028	0.374	0	0	0	0	0	0.003	0	0.034	0	0	0	0.062	0.958	0	0	0.416	0.148		0.05	0.945	0.004	0.044	0	0	0.71	0.014	0.082	0.516	0.092	0	0.019	0.021
	N	38	38	38	38	38	38	38	38	38	38	38	38	38	38	38	38	38	38	38	38	38	38	38	38	38	38	38	38	38	38	38	38	38	38	38	38	38	38	38	38	38	38
MCP1	Pearson Correlation	0.05	0.194	0.118	-0.293	-0.099	-0.052	-0.052	-0.104	0.142	,528**	,413**	,393*	,433**	,399*	,350*	0.164	,430**	-0.064	,421**	,552**	,350*	0.308	0.197	,338*	,549**	0.021	,447**	,321*	1	-0.028	0.005	,357*	,330*	,451**	0.138	,394*	0.182	-0.263	0.295	,468**	,387*	,385*
	Sig. (2-tailed)	0.763	0.244	0.48	0.074	0.555	0.755	0.755	0.535	0.394	0.001	0.01	0.015	0.007	0.013	0.031	0.324	0.007	0.702	0.009	0	0.031	0.06	0.236	0.038	0	0.901	0.005	0.05		0.867	0.977	0.028	0.043	0.004	0.408	0.014	0.275	0.111	0.072	0.003	0.016	0.017
	N	38	38	38	38	38	38	38	38	38	38	38	38	38	38	38	38	38	38	38	38	38	38	38	38	38	38	38	38	38	38	38	38	38	38	38	38	38	38	38	38	38	38
MCSF	Pearson Correlation	-0.026	0.127	0.228	0.24	0.256	-0.021	0.158	,386*	0.183	0.042	0.071	-,380*	-,326*	0.166	-0.11	0.24	0.099	0.013	0.111	-0.068	-0.302	-0.27	-0.128	0.054	-0.07	,810**	-0.127	0.012	-0.028	1	0.05	-0.074	-0.258	-0.097	0.156	-0.269	,387*	0.025	-0.227	-0.021	-0.315	-0.221
	Sig. (2-tailed)	0.878	0.447	0.168	0.146	0.121	0.901	0.344	0.017	0.273	0.801	0.67	0.019	0.046	0.318	0.51	0.146	0.554	0.94	0.506	0.685	0.065	0.101	0.444	0.749	0.677	0	0.449	0.945	0.867		0.765	0.659	0.118	0.564	0.349	0.103	0.016	0.882	0.171	0.902	0.054	0.183
	N	38	38	38	38	38	38	38	38	38	38	38	38	38	38	38	38	38	38	38	38	38	38	38	38	38	38	38	38	38	38	38	38	38	38	38	38	38	38	38	38	38	38
MIF	Pearson Correlation	-0.095	0.168	0.166	0.132	0.029	0.265	0.189	0.276	0.095	-0.011	,451**	,403*	,375*	0.25	0.307	0.3	,516**	0.271	,348*	0.225	,515**	0.004	0.16	,551**	,409*	-0.097	0.037	,452**	0.005	0.05	1	-0.007	,496**	,556**	0.052	0.051	-0.04	0.246	0.058	,337*	0.066	,388*
	Sig. (2-tailed)	0.572	0.313	0.319	0.431	0.864	0.108	0.255	0.094	0.569	0.949	0.005	0.012	0.02	0.131	0.06	0.068	0.001	0.1	0.033	0.174	0.001	0.983	0.338	0	0.011	0.562	0.824	0.004	0.977	0.765		0.965	0.002	0	0.757	0.76	0.813	0.137	0.728	0.039	0.694	0.016
	N	38	38	38	38	38	38	38	38	38	38	38	38	38	38	38	38	38	38	38	38	38	38	38	38	38	38	38	38	38	38	38	38	38	38	38	38	38	38	38	38	38	38
TransfMIG	Pearson Correlation	,526**	0.167	0.228	-0.1	-0.039	-0.169	-,384*	-0.079	,454**	,482**	0.229	,383*	0.28	,352*	,374*	0.018	0.225	-0.067	,498**	,377*	0.319	0.172	-0.003	0.189	0.226	-0.24	,618**	,328*	,357*	-0.074	-0.007	1	0.268	0.175	-0.029	0.239	0.195	-0.07	0.109	,355*	,358*	,450**
	Sig. (2-tailed)	0.001	0.316	0.169	0.551	0.816	0.31	0.017	0.638	0.004	0.002	0.167	0.018	0.089	0.03	0.021	0.915	0.174	0.688	0.001	0.02	0.051	0.303	0.987	0.256	0.172	0.147	0	0.044	0.028	0.659	0.965		0.104	0.294	0.861	0.148	0.241	0.676	0.517	0.029	0.027	0.005
	N	38	38	38	38	38	38	38	38	38	38	38	38	38	38	38	38	38	38	38	38	38	38	38	38	38	38	38	38	38	38	38	38	38	38	38	38	38	38	38	38	38	38
MIP1α	Pearson Correlation	-0.031	0.225	-0.069	0.003	-0.054	0.26	0.199	0.066	0.051	-0.009	,632**	,926**	,567**	,586**	,653**	,410*	,532**	,359*	,605**	,444**	,901**	0.15	-0.078	,725**	,538**	-0.279	,340*	,710**	,330*	-0.258	,496**	0.268	1	,710**	0.182	,339*	0.074	-0.009	,419**	,813**	0.234	,326*
	Sig. (2-tailed)	0.854	0.174	0.681	0.987	0.747	0.115	0.232	0.696	0.759	0.955	0	0	0	0	0	0.011	0.001	0.027	0	0.005	0	0.369	0.642	0	0	0.09	0.037	0	0.043	0.118	0.002	0.104		0	0.274	0.037	0.657	0.959	0.009	0	0.158	0.046
	N	38	38	38	38	38	38	38	38	38	38	38	38	38	38	38	38	38	38	38	38	38	38	38	38	38	38	38	38	38	38	38	38	38	38	38	38	38	38	38	38	38	38
MIP1β	Pearson Correlation	0.112	0.152	-0.013	0.02	-0.047	0.251	0.208	0.18	0.193	0.178	,793**	,656**	,698**	,446**	,743**	,500**	,838**	0.291	,636**	,689**	,629**	,365*	0.127	,664**	,656**	-0.163	,410*	,756**	,451**	-0.097	,556**	0.175	,710**	1	0.059	,465**	0.222	0.203	0.297	,625**	,414**	,530**
	Sig. (2-tailed)	0.502	0.361	0.938	0.904	0.78	0.128	0.21	0.279	0.246	0.286	0	0	0	0.005	0	0.001	0	0.076	0	0	0	0.024	0.446	0	0	0.327	0.011	0	0.004	0.564	0	0.294	0		0.724	0.003	0.18	0.222	0.07	0	0.01	0.001
	N	38	38	38	38	38	38	38	38	38	38	38	38	38	38	38	38	38	38	38	38	38	38	38	38	38	38	38	38	38	38	38	38	38	38	38	38	38	38	38	38	38	38
PDGFBB	Pearson Correlation	-0.255	0.225	-,371*	-0.016	-0.012	-0.041	0.035	-0.119	-0.061	0.238	0.04	0.176	0.248	0.239	0.114	0.271	-0.148	,526**	0.315	0.229	0.243	0.255	0.105	0.287	0.198	0.255	0.081	0.062	0.138	0.156	0.052	-0.029	0.182	0.059	1	0.294	-0.168	0.248	0.177	0.295	0.27	0.178
	Sig. (2-tailed)	0.122	0.174	0.022	0.922	0.945	0.809	0.836	0.475	0.714	0.151	0.811	0.292	0.134	0.149	0.495	0.1	0.377	0.001	0.054	0.166	0.142	0.122	0.531	0.08	0.234	0.123	0.627	0.71	0.408	0.349	0.757	0.861	0.274	0.724		0.073	0.313	0.134	0.287	0.073	0.101	0.285
	N	38	38	38	38	38	38	38	38	38	38	38	38	38	38	38	38	38	38	38	38	38	38	38	38	38	38	38	38	38	38	38	38	38	38	38	38	38	38	38	38	38	38
RANTES	Pearson Correlation	-0.118	0.091	-0.038	-0.187	-0.209	0.261	0.068	0.035	-0.041	,381*	0.223	,432**	,783**	,363*	0.311	0.226	0.259	0.076	,376*	,450**	,414**	,801**	,342*	0.306	,532**	-0.092	,484**	,395*	,394*	-0.269	0.051	0.239	,339*	,465**	0.294	1	-0.047	0.046	,322*	,469**	,771**	,434**
	Sig. (2-tailed)	0.482	0.587	0.822	0.261	0.208	0.113	0.685	0.833	0.806	0.018	0.178	0.007	0	0.025	0.057	0.172	0.117	0.649	0.02	0.005	0.01	0	0.036	0.061	0.001	0.583	0.002	0.014	0.014	0.103	0.76	0.148	0.037	0.003	0.073		0.781	0.785	0.048	0.003	0	0.006
	N	38	38	38	38	38	38	38	38	38	38	38	38	38	38	38	38	38	38	38	38	38	38	38	38	38	38	38	38	38	38	38	38	38	38	38	38	38	38	38	38	38	38
SCF	Pearson Correlation	0.251	0.03	0.259	0.077	0.113	-0.012	-0.124	,329*	,417**	0.306	,356*	0	-0.016	,352*	,348*	0.277	,466**	0.122	,386*	,328*	0.051	-0.124	0.113	0.147	0.167	0.296	-0.003	0.286	0.182	,387*	-0.04	0.195	0.074	0.222	-0.168	-0.047	1	-0.162	-0.088	0.31	-0.047	-0.03
	Sig. (2-tailed)	0.128	0.859	0.116	0.644	0.499	0.941	0.459	0.044	0.009	0.062	0.028	1	0.924	0.03	0.032	0.092	0.003	0.465	0.017	0.045	0.76	0.46	0.498	0.38	0.316	0.071	0.984	0.082	0.275	0.016	0.813	0.241	0.657	0.18	0.313	0.781		0.33	0.601	0.058	0.778	0.858
	N	38	38	38	38	38	38	38	38	38	38	38	38	38	38	38	38	38	38	38	38	38	38	38	38	38	38	38	38	38	38	38	38	38	38	38	38	38	38	38	38	38	38
SCGFβ	Pearson Correlation	0.016	-0.187	-0.241	0.114	0.078	0.039	0.096	0.012	0.002	-0.042	0.078	-0.05	0.14	0.033	0.08	0.204	0.135	,391*	0.111	0.095	0.059	0.057	0.028	0.213	0.027	-0.046	-0.002	0.109	-0.263	0.025	0.246	-0.07	-0.009	0.203	0.248	0.046	-0.162	1	0.065	-0.101	0.006	0.27
	Sig. (2-tailed)	0.924	0.26	0.145	0.496	0.64	0.816	0.567	0.942	0.991	0.801	0.643	0.767	0.403	0.843	0.634	0.218	0.419	0.015	0.507	0.571	0.725	0.734	0.866	0.199	0.872	0.784	0.989	0.516	0.111	0.882	0.137	0.676	0.959	0.222	0.134	0.785	0.33		0.699	0.547	0.969	0.101
	N	38	38	38	38	38	38	38	38	38	38	38	38	38	38	38	38	38	38	38	38	38	38	38	38	38	38	38	38	38	38	38	38	38	38	38	38	38	38	38	38	38	38
SDF1	Pearson Correlation	-0.178	0.053	-0.263	0.021	0.064	-0.034	-0.012	0.085	0.074	0.102	0.163	,412*	,348*	0.039	0.202	0.172	0.068	0.238	0.129	0.266	,324*	0.116	0.016	0.233	0.227	-0.042	0.256	0.277	0.295	-0.227	0.058	0.109	,419**	0.297	0.177	,322*	-0.088	0.065	1	0.245	0.188	0.311
	Sig. (2-tailed)	0.285	0.754	0.111	0.902	0.703	0.841	0.941	0.614	0.659	0.544	0.327	0.01	0.032	0.815	0.225	0.303	0.686	0.15	0.441	0.106	0.047	0.489	0.925	0.16	0.171	0.801	0.121	0.092	0.072	0.171	0.728	0.517	0.009	0.07	0.287	0.048	0.601	0.699		0.138	0.259	0.058
	N	38	38	38	38	38	38	38	38	38	38	38	38	38	38	38	38	38	38	38	38	38	38	38	38	38	38	38	38	38	38	38	38	38	38	38	38	38	38	38	38	38	38
TNFα	Pearson Correlation	0.022	0.309	-0.014	0.037	-0.005	,325*	0.232	0.24	0.196	0.247	,681**	,745**	,656**	,710**	,727**	,470**	,517**	,368*	,739**	,585**	,764**	0.313	0	,755**	,651**	-0.108	0.246	,793**	,468**	-0.021	,337*	,355*	,813**	,625**	0.295	,469**	0.31	-0.101	0.245	1	,369*	,383*
	Sig. (2-tailed)	0.898	0.059	0.934	0.825	0.978	0.046	0.161	0.147	0.239	0.134	0	0	0	0	0	0.003	0.001	0.023	0	0	0	0.056	0.999	0	0	0.52	0.136	0	0.003	0.902	0.039	0.029	0	0	0.073	0.003	0.058	0.547	0.138		0.023	0.018
	N	38	38	38	38	38	38	38	38	38	38	38	38	38	38	38	38	38	38	38	38	38	38	38	38	38	38	38	38	38	38	38	38	38	38	38	38	38	38	38	38	38	38
TNFβ	Pearson Correlation	0.163	,358*	0.068	0.003	0.008	0.027	-0.189	-0.061	0.214	,485**	0.284	,391*	,803**	0.215	,327*	0.009	0.222	0.209	,471**	,466**	,323*	,889**	0.307	0.248	,478**	-0.267	,480**	,378*	,387*	-0.315	0.066	,358*	0.234	,414**	0.27	,771**	-0.047	0.006	0.188	,369*	1	,516**
	Sig. (2-tailed)	0.329	0.027	0.683	0.987	0.963	0.872	0.255	0.717	0.198	0.002	0.084	0.015	0	0.196	0.045	0.955	0.18	0.208	0.003	0.003	0.048	0	0.061	0.133	0.002	0.106	0.002	0.019	0.016	0.054	0.694	0.027	0.158	0.01	0.101	0	0.778	0.969	0.259	0.023		0.001
	N	38	38	38	38	38	38	38	38	38	38	38	38	38	38	38	38	38	38	38	38	38	38	38	38	38	38	38	38	38	38	38	38	38	38	38	38	38	38	38	38	38	38
TRAIL	Pearson Correlation	0.073	-0.093	0.129	-0.215	-0.184	-0.053	-0.197	-0.046	0.251	,475**	,494**	,419**	,644**	0.125	,479**	0.264	,418**	0.207	,506**	,613**	,334*	,437**	0.287	,389*	,489**	-0.227	,452**	,372*	,385*	-0.221	,388*	,450**	,326*	,530**	0.178	,434**	-0.03	0.27	0.311	,383*	,516**	1
	Sig. (2-tailed)	0.661	0.58	0.439	0.194	0.27	0.752	0.235	0.786	0.129	0.003	0.002	0.009	0	0.456	0.002	0.109	0.009	0.213	0.001	0	0.04	0.006	0.081	0.016	0.002	0.171	0.004	0.021	0.017	0.183	0.016	0.005	0.046	0.001	0.285	0.006	0.858	0.101	0.058	0.018	0.001
	N	38	38	38	38	38	38	38	38	38	38	38	38	38	38	38	38	38	38	38	38	38	38	38	38	38	38	38	38	38	38	38	38	38	38	38	38	38	38	38	38	38	38
