# Supplementary material for: Elevated G-CSF, IL8, and HGF in patients with definite Meniere’s disease may indicate the role of NET formation in triggering autoimmunity and autoinflammation
Source: Sci Rep. 2022 Sep 29;12:16309. doi: 10.1038/s41598-022-20774-8 (PMC9522806; doi:10.1038/s41598-022-20774-8)
Supplement: Supplementary file 4 — Supplementary Information 4. [file 41598_2022_20774_MOESM4_ESM.xlsx]

## Sheet: Sheet3
	Eotaxin	bFGF	GCSF	GROα	IL1α	IL1β	IL2Rα	IL4	IL8	IL9	IL16	IL17	LIF	MIP1α	MIP1β	RANTES	TNFα	TNFβ
Eotaxin	1	.211*	.196*	0.108353	0.035043	.220**	.236**	.540**	0.112515	.191*	0.081716	.406**	.190*	0.102835	0.0617284	0.090738	0.113291	.184*
		0.0124884	0.0132086	0.166952	0.686759	0.00872341	0.00413686	7.88056e-11	0.162408	0.0142588	0.317446	7.9992e-07	0.0243058	0.19543	0.428446	0.243743	0.159221	0.0181466
bFGF	.211*	1	.403**	.302**	.503**	.506**	.515**	.534**	.402**	.183*	.400**	.425**	.631**	.354**	.340**	.176*	.509**	.211*
	0.0124884		2.83177e-06	0.0003879	1.00069e-07	2.64853e-08	8.43364e-09	3.29599e-09	4.24804e-06	0.0314079	6.7136e-06	1.97247e-06	5.45195e-12	4.18035e-05	5.91843e-05	0.0376611	5.74941e-09	0.012804
GCSF	.196*	.403**	1	.292**	.442**	.345**	.381**	.373**	.751**	.160*	.377**	.402**	.429**	.874**	.429**	.194*	.519**	0.155403
	0.0132086	2.83177e-06		0.000246232	5.78895e-07	5.08854e-05	5.41096e-06	1.02944e-05	4.92023e-20	0.0438632	5.74103e-06	1.49127e-06	5.53076e-07	2.77466e-27	6.13444e-08	0.0140543	2.29477e-10	0.0502288
GROα	0.108353	.302**	.292**	1	.241**	.238**	.371**	.327**	.346**	.568**	.242**	.335**	.397**	.278**	.571**	.607**	.474**	.595**
	0.166952	0.0003879	0.000246232		0.00579453	0.00475698	7.54438e-06	8.9281e-05	2.00626e-05	4.89116e-13	0.00330174	5.02082e-05	2.81004e-06	0.000511015	3.33472e-13	9.15743e-15	4.64143e-09	3.4491e-14
IL1α	0.035043	.503**	.442**	.241**	1	.476**	.479**	.398**	.470**	0.0448177	.530**	.371**	.490**	.427**	.263**	0.109831	.485**	0.0395484
	0.686759	1.00069e-07	5.78895e-07	0.00579453		3.41798e-07	1.82827e-07	1.72146e-05	1.63759e-07	0.606859	6.10456e-09	5.2955e-05	1.87169e-07	1.45248e-06	0.00247181	0.205758	6.52292e-08	0.649622
IL1β	.220**	.506**	.345**	.238**	.476**	1	.501**	.412**	.321**	0.103979	.428**	.371**	.509**	.319**	.299**	0.135367	.420**	0.157405
	0.00872341	2.64853e-08	5.08854e-05	0.00475698	3.41798e-07		1.52575e-08	3.86178e-06	0.000203651	0.215285	1.0889e-06	2.66071e-05	1.824e-08	0.000189215	0.00035996	0.105504	1.21041e-06	0.060547
IL2Rα	.236**	.515**	.381**	.371**	.479**	.501**	1	.481**	.377**	.197*	.505**	.422**	.520**	.331**	.332**	.195*	.535**	.282**
	0.00413686	8.43364e-09	5.41096e-06	7.54438e-06	1.82827e-07	1.52575e-08		4.17297e-08	9.42171e-06	0.0170576	4.96164e-09	1.17303e-06	5.03423e-09	8.04267e-05	5.49876e-05	0.017499	3.24308e-10	0.000622181
IL4	.540**	.534**	.373**	.327**	.398**	.412**	.481**	1	.359**	.267**	.308**	.549**	.513**	.278**	.297**	.188*	.410**	.252**
	7.88056e-11	3.29599e-09	1.02944e-05	8.9281e-05	1.72146e-05	3.86178e-06	4.17297e-08		2.94145e-05	0.00134153	0.000408642	3.83893e-10	1.12714e-08	0.00102524	0.000356539	0.0236185	1.75181e-06	0.00250517
IL8	0.112515	.402**	.751**	.346**	.470**	.321**	.377**	.359**	1	.189*	.444**	.364**	.417**	.702**	.412**	.265**	.569**	.173*
	0.162408	4.24804e-06	4.92023e-20	2.00626e-05	1.63759e-07	0.000203651	9.42171e-06	2.94145e-05		0.0189543	1.44925e-07	1.81025e-05	1.68764e-06	1.15946e-17	3.08759e-07	0.000984367	7.88413e-12	0.0321666
IL9	.191*	.183*	.160*	.568**	0.0448177	0.103979	.197*	.267**	.189*	1	0.0427848	.302**	.213*	0.148116	.428**	.599**	.336**	.683**
	0.0142588	0.0314079	0.0438632	4.89116e-13	0.606859	0.215285	0.0170576	0.00134153	0.0189543		0.601499	0.000251436	0.0115505	0.0628089	4.41493e-08	1.62794e-14	3.15899e-05	2.64312e-18
IL16	0.081716	.400**	.377**	.242**	.530**	.428**	.505**	.308**	.444**	0.0427848	1	.305**	.415**	.352**	.271**	0.095464	.440**	0.0866219
	0.317446	6.7136e-06	5.74103e-06	0.00330174	6.10456e-09	1.0889e-06	4.96164e-09	0.000408642	1.44925e-07	0.601499		0.000406075	2.63512e-06	2.36885e-05	0.000927609	0.242308	1.90165e-07	0.290121
IL17	.406**	.425**	.402**	.335**	.371**	.371**	.422**	.549**	.364**	.302**	.305**	1	.421**	.351**	.266**	.243**	.393**	.282**
	7.9992e-07	1.97247e-06	1.49127e-06	5.02082e-05	5.2955e-05	2.66071e-05	1.17303e-06	3.83893e-10	1.81025e-05	0.000251436	0.000406075		2.10629e-06	2.77593e-05	0.00122783	0.00311977	3.67451e-06	0.000606171
LIF	.190*	.631**	.429**	.397**	.490**	.509**	.520**	.513**	.417**	.213*	.415**	.421**	1	.404**	.418**	.233**	.497**	.247**
	0.0243058	5.45195e-12	5.53076e-07	2.81004e-06	1.87169e-07	1.824e-08	5.03423e-09	1.12714e-08	1.68764e-06	0.0115505	2.63512e-06	2.10629e-06		2.57549e-06	6.90115e-07	0.00567075	1.08364e-08	0.00343385
MIP1α	0.102835	.354**	.874**	.278**	.427**	.319**	.331**	.278**	.702**	0.148116	.352**	.351**	.404**	1	.439**	.203*	.491**	0.136435
	0.19543	4.18035e-05	2.77466e-27	0.000511015	1.45248e-06	0.000189215	8.04267e-05	0.00102524	1.15946e-17	0.0628089	2.36885e-05	2.77593e-05	2.57549e-06		3.4087e-08	0.0105201	2.17111e-09	0.0864083
MIP1β	0.0617284	.340**	.429**	.571**	.263**	.299**	.332**	.297**	.412**	.428**	.271**	.266**	.418**	.439**	1	.505**	.496**	.455**
	0.428446	5.91843e-05	6.13444e-08	3.33472e-13	0.00247181	0.00035996	5.49876e-05	0.000356539	3.08759e-07	4.41493e-08	0.000927609	0.00122783	6.90115e-07	3.4087e-08		8.67998e-11	7.38417e-10	5.70395e-09
RANTES	0.090738	.176*	.194*	.607**	0.109831	0.135367	.195*	.188*	.265**	.599**	0.095464	.243**	.233**	.203*	.505**	1	.374**	.624**
	0.243743	0.0376611	0.0140543	9.15743e-15	0.205758	0.105504	0.017499	0.0236185	0.000984367	1.62794e-14	0.242308	0.00311977	0.00567075	0.0105201	8.67998e-11		3.2849e-06	1.17754e-15
TNFα	0.113291	.509**	.519**	.474**	.485**	.420**	.535**	.410**	.569**	.336**	.440**	.393**	.497**	.491**	.496**	.374**	1	.345**
	0.159221	5.74941e-09	2.29477e-10	4.64143e-09	6.52292e-08	1.21041e-06	3.24308e-10	1.75181e-06	7.88413e-12	3.15899e-05	1.90165e-07	3.67451e-06	1.08364e-08	2.17111e-09	7.38417e-10	3.2849e-06		1.85961e-05
TNFβ	.184*	.211*	0.155403	.595**	0.0395484	0.157405	.282**	.252**	.173*	.683**	0.0866219	.282**	.247**	0.136435	.455**	.624**	.345**	1
	0.0181466	0.012804	0.0502288	3.4491e-14	0.649622	0.060547	0.000622181	0.00250517	0.0321666	2.64312e-18	0.290121	0.000606171	0.00343385	0.0864083	5.70395e-09	1.17754e-15	1.85961e-05
